# Supplementary material for: Observational study on Swedish plaque psoriasis patients receiving narrowband-UVB treatment show decreased S100A8/A9 protein and gene expression levels in lesional psoriasis skin but no effect on S100A8/A9 protein levels in serum
Source: PLoS One. 2019 Mar 13;14(3):e0213344. doi: 10.1371/journal.pone.0213344 (PMC6415841; doi:10.1371/journal.pone.0213344)
Supplement: S1 Dataset — (XLSX) [file pone.0213344.s004.xlsx]

## Sheet: Rawdata
totalprotein concentration with Pierce
Sample id	Absorbance	Conc 1:2	Conc sp 1:2
p1x2	0.802	574.76	581.07
p1x2	0.815	587.38
p1x4	0.38	202.96	212.17
p1x4	0.408	221.38
p1x6	0.369	195.72	206.25
p1x6	0.401	216.78
p1x8	0.401	216.78	219.74
p1x8	0.41	222.7
p2x2	0.603	388.48	388.48
p2x2	0.603	388.48
p2x4	0.366	193.75	192.43
p2x4	0.362	191.12
p2x6	0.403	218.09	220.39
p2x6	0.41	222.7
p2x8	0.428	234.54	236.84
p2x8	0.435	239.14
p3x2	0.54	330.9	327.7
p3x2	0.533	324.5
p3x4	0.395	212.83	214.14
p3x4	0.399	215.46
p3x6	0.294	146.38	147.7
p3x6	0.298	149.01
p3x8	0.323	165.46	168.75
p3x8	0.333	172.04
p4x2	0.45	249.01	243.09
p4x2	0.432	237.17
p4x4	0.364	192.43	200.66
p4x4	0.389	208.88
p4x6	0.478	274.22	279.25
p4x6	0.489	284.28
p4x8	0.443	244.41	250.46
p4x8	0.461	258.68
p6x2	0.515	308.04	302.1
p6x2	0.502	296.16
p6x4	0.349	182.57	189.14
p6x4	0.369	195.72
p6x6	0.672	451.55	470.29
p6x6	0.713	489.03
p6x8	0.44	242.43	242.11
p6x8	0.439	241.78
p7x2	0.506	299.82	302.1
p7x2	0.511	304.39
p7x4	0.436	239.8	239.14
p7x4	0.434	238.49
p7x6	0.339	175.99	178.95
p7x6	0.348	181.91
p7x8	0.304	152.96	152.3
p7x8	0.302	151.64
p8x2	0.354	185.86	192.76
p8x2	0.375	199.67
p8x4	0.255	120.65	121.99
p8x4	0.259	123.33
p8x6	0.259	123.33	129.93
p8x6	0.279	136.51
p8x8	0.328	168.75	168.09
p8x8	0.326	167.43
p9x2	0.512	305.3	305.3
p9x2	0.512	305.3
p9x4	0.501	295.25	303.93
p9x4	0.52	312.61
p9x6	0.299	149.67	150.33
p9x6	0.301	150.99
p9x8	0.416	226.64	225.66
p9x8	0.413	224.67
p10x2	0.335	173.36	173.36
p10x2	0.335	173.36
p10x4	0.278	135.86	134.54
p10x4	0.274	133.22
p10x6	0.35	183.22	185.2
p10x6	0.356	187.17
p10x8	0.495	289.76	288.85
p10x8	0.493	287.93
p11x2	0.669	448.81	441.5
p11x2	0.653	434.19
p11x4	0.428	234.54	231.58
p11x4	0.419	228.62
p11x6	0.506	299.82	308.04
p11x6	0.524	316.27
p11x8	0.482	277.88	345.98
p11x8	0.631	414.08
p12x2	0.321	177.56	181.11
p12x2	0.331	184.66
p12x4	0.189	82.664	72.445
p12x4	0.161	62.226
p12x6	0.412	242.19	241.12
p12x6	0.409	240.06
p12x8	0.284	151.28	149.86
p12x8	0.28	148.44
p13x2	0.378	218.04	212.36
p13x2	0.362	206.68
p13x4	0.294	158.38	167.97
p13x4	0.321	177.56
p13x6	0.304	165.48	167.61
p13x6	0.31	169.74
p13x8	0.234	115.51	123.18
p13x8	0.255	130.68
p14x2	0.217	103.1	114.42
p14x2	0.248	125.71
p14x4	0.17	68.796	73.905
p14x4	0.184	79.015
p14x6	0.2	90.693	89.964
p14x6	0.198	89.234
p14x8	0.163	63.686	52.372
p14x8	0.132	41.058
p15x2	0.393	228.69	224.79
p15x2	0.382	220.88
p15x4	0.268	139.91	134.23
p15x4	0.252	128.55
p15x6	0.304	165.48	169.03
p15x6	0.314	172.59
p15x8	0.22	105.29	106.75
p15x8	0.224	108.21
p17x2	0.437	262.05	261.62
p17x2	0.436	261.19
p17x4	0.269	140.63	136.72
p17x4	0.258	132.81
p17x6	0.237	117.7	117.7
p17x6	0.237	117.7
p17x8	0.275	144.89	138.14
p17x8	0.256	131.39
p18x2	0.376	216.62	218.75
p18x2	0.382	220.88
p18x4	0.366	209.52	207.39
p18x4	0.36	205.26
p18x6	0.296	159.8	153.76
p18x6	0.279	147.73
p18x8	0.391	227.27	233.66
p18x8	0.409	240.06
p19x2	0.428	254.3	256.45
p19x2	0.433	258.61
p19x4	0.265	137.78	138.85
p19x4	0.268	139.91
p19x6	0.189	82.664	78.285
p19x6	0.177	73.905
p19x8	0.206	95.073	88.139
p19x8	0.187	81.204
p20x2	0.403	235.8	245.38
p20x2	0.43	256.02
p20x4	0.255	130.68	131.39
p20x4	0.257	132.1
p20x6	0.441	265.49	260.33
p20x6	0.429	255.16
p20x8	0.246	124.27	128.91
p20x8	0.259	133.52
p21x2	0.482	300.77	303.36
p21x2	0.488	305.94
p21x4	0.327	181.82	171.52
p21x4	0.298	161.22
p21x6	0.321	177.56	179.69
p21x6	0.327	181.82
p21x8	0.249	126.42	124.27
p21x8	0.243	122.08
p23x2	0.633	430.72	443.63
p23x2	0.663	456.54
p23x4	0.7	488.38	476.76
p23x4	0.673	465.15
p23x6	0.526	338.64	345.09
p23x6	0.541	351.55
p23x8	0.42	247.87	246.45
p23x8	0.416	245.03
p24x2	0.536	340.35	338.16
p24x2	0.531	335.96
p24x4	0.335	177.51	177.14
p24x4	0.334	176.78
p24x6	0.285	140.53	139.79
p24x6	0.283	139.05
p24x8	0.2	83.17	87.092
p24x8	0.212	91.013
p25x2	0.844	629.1	585.55
p25x2	0.759	542.01
p25x4	0.42	240.38	239.28
p25x4	0.417	238.17
p25x6	0.441	257.02	257.46
p25x6	0.442	257.89
p25x8	0.446	261.4	254.82
p25x8	0.431	248.52
p26x2	0.444	259.65	262.28
p26x2	0.45	264.91
p26x4	0.172	64.869	58.007
p26x4	0.151	51.144
p26x6	0.225	99.51	99.837
p26x6	0.226	100.16
p26x8	0.191	77.288	71.732
p26x8	0.174	66.176
p27x2	0.511	318.42	314.04
p27x2	0.501	309.65
p27x4	0.195	79.902	83.497
p27x4	0.206	87.092
p27x6	0.4	225.59	225.59
p27x6	0.4	225.59
p27x8	0.534	338.6	235.21
p27x8	0.292	145.71
p28x2	0.392	219.67	224.48
p28x2	0.405	229.29
p28x4	0.241	109.97	115.85
p28x4	0.259	121.73
p28x6	0.245	112.58	114.87
p28x6	0.252	117.16
p28x8	0.445	260.53	196.01
p28x8	0.275	133.14
p29x2	0.658	447.37	455.7
p29x2	0.677	464.04
p29x4	0.307	156.8	152.74
p29x4	0.296	148.67
p29x6	0.438	254.39	267.98
p29x6	0.469	281.58
p29x8	0.314	161.98	157.54
p29x8	0.302	153.11
p30x2	0.51	317.54	321.49
p30x2	0.519	325.44
p30x4	0.341	181.95	198.59
p30x4	0.386	215.24
p30x6	0.379	210.06	183.06
p30x6	0.306	156.07
p30x8	0.209	89.052	93.301
p30x8	0.222	97.549

## Sheet: Calculations
Sample id	Conc sp 1:2	Conc ug/ml
p1x2	581.07	1162.14
p1x4	212.17	424.34
p1x6	206.25	412.5
p1x8	219.74	439.48
p2x2	388.48	776.96
p2x4	192.43	384.86
p2x6	220.39	440.78
p2x8	236.84	473.68
p3x2	327.7	655.4
p3x4	214.14	428.28
p3x6	147.7	295.4
p3x8	168.75	337.5
p4x2	243.09	486.18
p4x4	200.66	401.32
p4x6	279.25	558.5
p4x8	250.46	500.92
p6x2	302.1	604.2
p6x4	189.14	378.28
p6x6	470.29	940.58
p6x8	242.11	484.22
p7x2	302.1	604.2
p7x4	239.14	478.28
p7x6	178.95	357.9
p7x8	152.3	304.6
p8x2	192.76	385.52
p8x4	121.99	243.98
p8x6	129.93	259.86
p8x8	168.09	336.18
p9x2	305.3	610.6
p9x4	303.93	607.86
p9x6	150.33	300.66
p9x8	225.66	451.32
p10x2	173.36	346.72
p10x4	134.54	269.08
p10x6	185.2	370.4
p10x8	288.85	577.7
p11x2	441.5	883
p11x4	231.58	463.16
p11x6	308.04	616.08
p11x8	345.98	691.96
p12x2	181.11	362.22
p12x4	72.445	144.89
p12x6	241.12	482.24
p12x8	149.86	299.72
p13x2	212.36	424.72
p13x4	167.97	335.94
p13x6	167.61	335.22
p13x8	123.18	246.36
p14x2	114.42	228.84
p14x4	73.905	147.81
p14x6	89.964	179.928
p14x8	52.372	104.744
p15x2	224.79	449.58
p15x4	134.23	268.46
p15x6	169.03	338.06
p15x8	106.75	213.5
p17x2	261.62	523.24
p17x4	136.72	273.44
p17x6	117.7	235.4
p17x8	138.14	276.28
p18x2	218.75	437.5
p18x4	207.39	414.78
p18x6	153.76	307.52
p18x8	233.66	467.32
p19x2	256.45	512.9
p19x4	138.85	277.7
p19x6	78.285	156.57
p19x8	88.139	176.278
p20x2	245.38	490.76
p20x4	131.39	262.78
p20x6	260.33	520.66
p20x8	128.91	257.82
p21x2	303.36	606.72
p21x4	171.52	343.04
p21x6	179.69	359.38
p21x8	124.27	248.54
p23x2	443.63	887.26
p23x4	476.76	953.52
p23x6	345.09	690.18
p23x8	246.45	492.9
p24x2	338.16	676.32
p24x4	177.14	354.28
p24x6	139.79	279.58
p24x8	87.092	174.184
p25x2	585.55	1171.1
p25x4	239.28	478.56
p25x6	257.46	514.92
p25x8	254.82	509.64
p26x2	262.28	524.56
p26x4	58.007	116.014
p26x6	99.837	199.674
p26x8	71.732	143.464
p27x2	314.04	628.08
p27x4	83.497	166.994
p27x6	225.59	451.18
p27x8	235.21	470.42
p28x2	224.48	448.96
p28x4	115.85	231.7
p28x6	114.87	229.74
p28x8	196.01	392.02
p29x2	455.7	911.4
p29x4	152.74	305.48
p29x6	267.98	535.96
p29x8	157.54	315.08
p30x2	321.49	642.98
p30x4	198.59	397.18
p30x6	183.06	366.12
p30x8	93.301	186.602

## Sheet: Results
	Total protein	Totalprotein	Calprotectin	Calprotectin proportion = calprotectin/totalprotein
Sample id	Conc ug/ml	Conc ng/ul	Conc ng/ml			x2 lesional before UVB
p1x2	1162.14	1162140	1993	1.71494		x4 nonlesional before UVB
p1x4	424.34	424340	9.96	0.0234717		x6 lesional after UVB
p1x6	412.5	412500	15	0.0363636		x8 nonlesional after UVB
p1x8	439.48	439480	7.24	0.016474
p2x2	776.96	776960	1765	2.27167
p2x4	384.86	384860	419	1.08871
p2x6	440.78	440780	405	0.918826
p2x8	473.68	473680	535	1.12945
p3x2	655.4	655400	2548	3.8877
p3x4	428.28	428280	18.9	0.04413
p3x6	295.4	295400	20	0.0677048
p3x8	337.5	337500	9.68	0.0286815
p4x2	486.18	486180	1291	2.6554
p4x4	401.32	401320	15	0.0373767
p4x6	558.5	558500	42.5	0.0760967
p4x8	500.92	500920	17.4	0.0347361
p6x2	604.2	604200	2227	3.68587
p6x4	378.28	378280	15.1	0.0399175
p6x6	940.58	940580	94	0.0999383
p6x8	484.22	484220	60.7	0.125356
p7x2	604.2	604200	1892	3.13141
p7x4	478.28	478280	27	0.0564523
p7x6	357.9	357900	17.3	0.0483375
p7x8	304.6	304600	6.2	0.0203546
p8x2	385.52	385520	1064	2.75991
p8x4	243.98	243980	10.8	0.0442659
p8x6	259.86	259860	16.2	0.0623413
p8x8	336.18	336180	11.6	0.0345053
p9x2	610.6	610600	786	1.28726
p9x4	607.86	607860	25	0.0411279
p9x6	300.66	300660	4.53	0.0150669
p9x8	451.32	451320	8.26	0.0183019
p10x2	346.72	346720	1045	3.01396
p10x4	269.08	269080	48.8	0.181359
p10x6	370.4	370400	15.8	0.0426566
p10x8	577.7	577700	29.8	0.0515839
p11x2	883	883000	1392	1.57644
p11x4	463.16	463160	21.5	0.0464202
p11x6	616.08	616080	75.8	0.123036
p11x8	691.96	691960	61	0.0881554
p12x2	362.22	362220	673	1.85799
p12x4	144.89	144890	3.54	0.0244323
p12x6	482.24	482240	1467	3.04205
p12x8	299.72	299720	19.1	0.0637261
p13x2	424.72	424720	1616	3.80486
p13x4	335.94	335940	11.7	0.0348276
p13x6	335.22	335220	45.8	0.136627
p13x8	246.36	246360	6.63	0.0269118
p14x2	228.84	228840	408	1.78291
p14x4	147.81	147810	6.48	0.0438401
p14x6	179.928	179928	4.33	0.0240652
p14x8	104.744	104744	3.96	0.0378065
p15x2	449.58	449580	1335	2.96944
p15x4	268.46	268460	9.4	0.0350145
p15x6	338.06	338060	481	1.42282
p15x8	213.5	213500	5.87	0.0274941
p17x2	523.24	523240	1821	3.48024
p17x4	273.44	273440	20.1	0.0735079
p17x6	235.4	235400	21.8	0.0926083
p17x8	276.28	276280	29	0.104966
p18x2	437.5	437500	1581	3.61371
p18x4	414.78	414780	15.5	0.0373692
p18x6	307.52	307520	32.2	0.104709
p18x8	467.32	467320	22.5	0.0481469
p19x2	512.9	512900	1155	2.2519
p19x4	277.7	277700	9.4	0.0338495
p19x6	156.57	156570	13.9	0.0887782
p19x8	176.278	176278	5.14	0.0291585
p20x2	490.76	490760	1354	2.75899
p20x4	262.78	262780	7.73	0.0294162
p20x6	520.66	520660	106	0.203588
p20x8	257.82	257820	12.1	0.046932
p21x2	606.72	606720	1439	2.37177
p21x4	343.04	343040	9.3	0.0271105
p21x6	359.38	359380	37.7	0.104903
p21x8	248.54	248540	6.89	0.0277219
p23x2	887.26	887260	1092	1.23076
p23x4	953.52	953520	278	0.291551
p23x6	690.18	690180	75.5	0.109392
p23x8	492.9	492900	124	0.251572
p24x2	676.32	676320	1112	1.64419
p24x4	354.28	354280	46.3	0.130688
p24x6	279.58	279580	14.3	0.0511482
p24x8	174.184	174184	8	0.0459284
p25x2	1171.1	1171100	1984	1.69413
p25x4	478.56	478560	34.2	0.0714644
p25x6	514.92	514920	30.8	0.0598151
p25x8	509.64	509640	146	0.286477
p26x2	524.56	524560	2836	5.40644
p26x4	116.014	116014	7.45	0.0642164
p26x6	199.674	199674	126	0.631029
p26x8	143.464	143464	4.91	0.0342246
p27x2	628.08	628080	2545	4.05203
p27x4	166.994	166994	3.61	0.0216175
p27x6	451.18	451180	66.2	0.146726
p27x8	470.42	470420	24.3	0.051656
p28x2	448.96	448960	1288	2.86885
p28x4	231.7	231700	8.67	0.0374191
p28x6	229.74	229740	197	0.857491
p28x8	392.02	392020	7.55	0.0192592
p29x2	911.4	911400	2282	2.50384
p29x4	305.48	305480	8.37	0.0273995
p29x6	535.96	535960	32.1	0.0598925
p29x8	315.08	315080	10	0.031738
p30x2	642.98	642980	3836	5.96597
p30x4	397.18	397180	29.3	0.0737701
p30x6	366.12	366120	36	0.0983284
p30x8	186.602	186602	14.1	0.0755619
