# Supplementary material for: Observational study on Swedish plaque psoriasis patients receiving narrowband-UVB treatment show decreased S100A8/A9 protein and gene expression levels in lesional psoriasis skin but no effect on S100A8/A9 protein levels in serum
Source: PLoS One. 2019 Mar 13;14(3):e0213344. doi: 10.1371/journal.pone.0213344 (PMC6415841; doi:10.1371/journal.pone.0213344)
Supplement: S2 Dataset — (XLSX) [file pone.0213344.s005.xlsx]

## Sheet: Rawdata
S100A8/A9 in serum (ng/ml)
Patient number	1	2	3	4	6	7	8	9	10	11	12	13	14	15	17	18	19	20	21	23	24	25	26	27	28	29	30
Treatment visit
1	821	186	258	152	285	701	272	199	182	400	337	587	165	304	150	209	233	228	177	938	385	303	276	693	324	379	491
6	514	306	207	196	294	551	367	163	372	572	1364	570	237	280	146	472	302	198	166	563	330	356	222	1131	308	263	783
11	1044	291	242	132	216	798	271	265	552	462	903	754	246	282	197	373	149	197	330	770	451	332	129	1230	542	245	609
16	804	358	403	117	241	496	222	203	295	427	946	393	193	389	229	804	256	191	247	711	455	261	127	602	443	283	774
21	609	272	208	124	257	509	243	206	693	824	707		181	500	145	418	132	170		603	339	401		410	399	321	568
26	918	281	211	229						238	737		317		161	500						336			397	288	563
Patient/Treatment session	1	6	11	16	21	26
1	821	514	1044	804	609	918
2	186	306	291	358	272	281
3	258	207	242	403	208	211
4	152	196	132	117	124	229
6	285	294	216	241	257
7	701	551	798	496	509
8	272	367	271	222	243
9	199	163	265	203	206
10	182	372	552	295	693
11	400	572	462	427	824	238
12	337	1364	903	946	707	737
13	587	570	754	393
14	165	237	246	193	181	317
15	304	280	282	389	500
17	150	146	197	229	145	161
18	209	472	373	804	418	500
19	233	302	149	256	132
20	228	198	197	191	170
21	177	166	330	247
23	938	563	770	711	603
24	385	330	451	455	339
25	303	356	332	261	401	336
26	276	222	129	127
27	693	1131	1230	602	410
28	324	308	542	443	399	397
29	379	263	245	283	321	288
30	491	783	609	774	568	563

## Sheet: Diagrams
	1	2	3	4	6			7	8	9	10	11
1	821	186	258	152	285		1	701	272	199	182	400
6	514	306	207	196	294		6	551	367	163	372	572
11	1044	291	242	132	216		11	798	271	265	552	462
16	804	358	403	117	241		16	496	222	203	295	427
21	609	272	208	124	257		21	509	243	206	693	824
26	918	281	211	229			26					238
	12	13	14	15
1	337	587	165	304
6	1364	570	237	280
11	903	754	246	282
16	946	393	193	389
21	707		181	500
26	737		317
