# Supplementary material for: Observational study on Swedish plaque psoriasis patients receiving narrowband-UVB treatment show decreased S100A8/A9 protein and gene expression levels in lesional psoriasis skin but no effect on S100A8/A9 protein levels in serum
Source: PLoS One. 2019 Mar 13;14(3):e0213344. doi: 10.1371/journal.pone.0213344 (PMC6415841; doi:10.1371/journal.pone.0213344)
Supplement: S3 Dataset — (XLSX) [file pone.0213344.s006.xlsx]

## Sheet: Sheet1
GenEx	ACTB	TBP	S100A8	S100A9	#treatment pso before1, pso after 5, nonlesionalbefore3, nonlesionalafter7	#patient	sample
1	5.5618	2.14433	378304	2666.06	1	1	P1x1
2	9.32778	1.93938	118.734	3.94385	3	1	P1x3
3	13.4253	2.72123	7740.2	46.851	5	1	P1x5
4	16.3345	3.0365	1468.71	9.26327	7	1	P1x7
5	3.89158	1.64034	1.08436e+06	6163.41	1	2	P2x1
6	13.1975	3.62465	97482.4	739.732	3	2	P2x3
7	11.0765	4.63749	82768.2	387.583	5	2	P2x5
8	8.79866	4.52597	17292	51.0304	7	2	P2x7
9	10.3147	3.82313	1.66469e+06	11601.4	1	3	P3x1
10	6.26179	3.20188	1747.66	10.5131	3	3	P3x3
11	7.47225	2.56203	12444.7	86.9955	5	3	P3x5
12	10.2908	2.28596	1134.75	7.94539	7	3	P3x7
13	9.40274	4.00148	1.82422e+06	13996.5	1	4	P4x1
14	8.68166	3.11282	2325.49	14.4766	3	4	P4x3
15	9.32505	3.58244	6785.79	29.1603	5	4	P4x5
16	7.32478	2.82415	19315.9	72.9173	7	4	P4x7
17	6.49206	3.02326	1.11464e+06	6156.55	1	6	P6x1
18	11.6413	2.86028	29088	77.0192	3	6	P6x3
19	10.8663	2.34882	8387.2	44.2883	5	6	P6x5
20	11.6636	2.06842	20403.8	106.205	7	6	P6x7
21	1.19264	1	603957	2855.27	1	7	P7x1
22	2.99096	2.46028	1847.36	8.09582	3	7	P7x3
23	8.49341	2.62636	2648.77	12.2659	5	7	P7x5
24	7.15594	2.12739	1155.84	6.91188	7	7	P7x7
25	3.83591	1.16727	846230	3040.87	1	8	P8x1
26	8.00745	2.44025	4206.06	33.8594	3	8	P8x3
27	16.9213	4.34578	2933.87	11.3659	5	8	P8x5
28	10.6565	2.88149	275.29	2.08373	7	8	P8x7
29	2.20872	1.0071	507477	1527.78	1	9	P9x1
30	16.0971	3.25585	298.681	2.08452	3	9	P9x3
31	9.19983	2.45819	1263.26	4.66449	5	9	P9x5
32	17.632	2.31457	1141.74	3.98406	7	9	P9x7
33	11.5651	2.08701	2.18209e+06	12049.8	1	10	P10x1
34	11.8124	2.1549	1875.71	12.5627	3	10	P10x3
35	13.793	2.50599	13778	84.463	5	10	P10x5
36	3.44947	1.58348	4559.11	29.1703	7	10	P10x7
37	9.45447	2.73227	1.55445e+06	9520.63	1	11	P11x1
38	9.39138	1.93173	7384.7	44.106	3	11	P11x3
39	10.8518	1.99203	270366	1388.83	5	11	P11x5
40	14.1951	1.62932	50203.6	250.397	7	11	P11x7
41	9.57938	2.59825	5.01757e+06	18621.9	1	12	P12x1
42	10.3357	1.49849	6089.47	37.3032	3	12	P12x3
43	4.29338	1.29921	2.55648e+06	12329.3	5	12	P12x5
44	6.92973	2.18919	1473.87	8.17036	7	12	P12x7
45	11.6099	2.42706	2.87344e+06	11879	1	13	P13x1
46	9.38288	3.03548	1852.19	10.8576	3	13	P13x3
47	9.89603	2.77696	2438.71	11.5299	5	13	P13x5
48	7.82165	2.63858	6696.6	36.0914	7	13	P13x7
49	9.07146	2.86888	3.14187e+06	13256	1	14	P14x1
50	8.45563	3.26967	3825.79	9.86073	3	14	P14x3
51	8.9164	3.68919	518.544	3.93295	5	14	P14x5
52	7.78348	5.11132	211.872	1	7	14	P14x7
53	15.9097	5.49496	2.81781e+06	25017.4	1	15	P15x1
54	5.86674	3.47851	6669.22	134.612	3	15	P15x3
55	11.4922	6.93942	21613.3	227.941	5	15	P15x5
56	10.8627	3.55391	2930.68	15.1025	7	15	P15x7
57	4.29863	1.49562	2.25202e+06	12165.8	1	17	P17x1
58	6.25797	2.61585	3594.15	15.3824	3	17	P17x3
59	8.05802	3.9727	17137.2	168.257	5	17	P17x5
60	9.05935	2.9173	1	525.085	7	17	P17x7
61	4.6272	1.77894	892437	6711.31	1	18	P18x1
62	11.4644	2.08049	331.404	2.95857	3	18	P18x3
63	9.61207	3.78572	38051.5	263.163	5	18	P18x5
64	10.5553	2.74329	592.745	4.43913	7	18	P18x7
65	4.88885	1.23006	745314	4977.21	1	19	P19x1
66	10.6759	1.9461	11398.2	89.4469	3	19	P19x3
67	12.5422	2.42056	4515.82	34.1917	5	19	P19x5
68	10.6282	2.38256	439.815	3.80486	7	19	P19x7
69	4.74676	1.54485	939126	4919.53	1	20	P20x1
70	11.208	3.43635	471.297	6.22205	3	20	P20x3
71	6.68629	4.24004	6173.67	46.6941	5	20	P20x5
72	12.4857	5.29455	1267.19	9.31318	7	20	P20x7
73	3.45809	1.90082	1.29361e+06	7481.35	1	21	P21x1
74	8.72284	2.21447	1036.89	6.256	3	21	P21x3
75	6.94066	2.56535	25136	108.857	5	21	P21x5
76	10.4474	2.343	5391.93	19.3063	7	21	P21x7
77	4.04368	2.08417	1.79824e+06	6413.68	1	23	P23x1
78	6.12679	2.90695	119621	463.537	3	23	P23x3
79	4.3921	2.63055	52903.8	228.93	5	23	P23x5
80	9.84519	3.09984	89564.7	441.167	7	23	P23x7
81	4.89951	1.16549	1.03412e+06	5818.14	1	24	P24x1
82	6.21164	2.25464	7034.54	28.32	3	24	P24x3
83	4.71919	2.40629	18126.1	43.4026	5	24	P24x5
84	9.03641	3.40744	2520.71	8.57275	7	24	P24x7
85	3.46027	2.63119	1.7109e+06	10355	1	25	P25x1
86	6.35354	2.6621	48744.6	192.409	3	25	P25x3
87	4.44713	3.53092	7668.17	51.4998	5	25	P25x5
88	6.50148	2.78744	1532.84	16.8811	7	25	P25x7
89	1	1.3866	1.41345e+06	8018.68	1	26	P26x1
90	5.55133	3.15866	903.091	80.0664	3	26	P26x3
91	2.64673	3.05726	261112	1726.69	5	26	P26x5
92	8.44197	3.38456	635.117	5.63061	7	26	P26x7
93	2.85057	2.30697	1.32855e+06	7867.77	1	27	P27x1
94	5.05644	2.76401	1078.82	7.14217	3	27	P27x3
95	3.89548	2.94098	1220.39	8.80306	5	27	P27x5
96	7.98012	3.34941	1476.89	7.48659	7	27	P27x7
97	3.44944	1.41986	1.39718e+06	9139.64	1	28	P28x1
98	5.34261	2.3233	548.359	3.4018	3	28	P28x3
99	3.07944	2.36656	912226	5362.95	5	28	P28x5
100	5.7968	3.36171	1973.03	13.1466	7	28	P28x7
101	5.37798	1.49925	1.22009e+06	7495.87	1	29	P29x1
102	10.6306	2.61552	2113.12	14.0632	3	29	P29x3
103	4.13561	2.91471	4637.28	25.0421	5	29	P29x5
104	12.6663	2.46006	2284.54	9.63289	7	29	P29x7
105	5.08706	1.53394	838534	5044.25	1	30	P30x1
106	8.49353	2.03775	5493.26	129.1	3	30	P30x3
107	4.98915	2.5088	43014.4	435.109	5	30	P30x5
108	7.10013	2.20028	5153.92	60.0837	7	30	P30x7
