# Supplementary material for: Observational study on Swedish plaque psoriasis patients receiving narrowband-UVB treatment show decreased S100A8/A9 protein and gene expression levels in lesional psoriasis skin but no effect on S100A8/A9 protein levels in serum
Source: PLoS One. 2019 Mar 13;14(3):e0213344. doi: 10.1371/journal.pone.0213344 (PMC6415841; doi:10.1371/journal.pone.0213344)
Supplement: S4 Dataset — (XLSX) [file pone.0213344.s007.xlsx]

## Sheet: Sheet1
Pat ID	Sex	Birth year	Age	Length (m)	Weight (kg)	BMI	Other medication	Localization of reference plaque	PASI 1	PASI Ref 1	PASI 6	PASI 11	PASI 16	PASI 21	PASI 26	PASI avslut	PASI referensplack avslut	Total no treatments	Comments
P1	M	1983	30	1.9	80	22.1607	0	Lowerlimb dorsal right	5.1	4	3.6	3.3	2.4	3.1		4	0	24
P2	M	1969	44	1.79	105.5	32.9266	Simvastatin, Felodipin, Losartan, Metformin	Lumbal	10.9	6	11	10.6	8.6	7.4		6.7	3	24
P3	M	1968	45	1.8	105	32.4074	Enalapril	Proximal arm Right	7	7	6	3.6	3.2	1.5	2.6	2.6	1	26
P4	M	1954	60	1.77	95	30.3233	Candesartan	Lumbal	3	6	3.6	2.4	1.6	1.4	0.8	0.8	1	26
P5	M	1960	53	1.77	80	25.5354	Tavegyl och Atarax vb	Thigh front left	6.7	6									Quit
P6	M	1948	65	1.74	87	28.7356	0	Lumbal right	11.7	7	8	6.8	4.5	1		1	0	22
P7	M	1963	51	1.72	89	30.0838	ACE-hämmare/blodtrycksmedicin	Lumbal	6.8	6	4.8	3.2	1.8			2.2	0	16
P8	M	1987	26	1.8	78	24.0741	0	Lumbal left	12.8	5	6.1	3.8	1.8			0.2	0	17
P9	M	1969	44	1.74	77	25.4327	0	Thigh left	7.3	7	6.1	3.7	2.1	1.9		1.9	1	21
P10	M	1944	69	1.89	110	30.7942	Metformin, Enalapril, Finasterid	Scapula left	17	6	12.8	6.1	3.6	1.3		1.3	1	21
P11	F	1948	65	1.74	66	21.7994	0	Gluteal proximal	7.3	6	3.5	4.5	3	2.4		2.4	3	23
P12	F	1974	40	1.75	65	21.2245	Sumatripan	Dorsal lower ext left	8.3	5	8.1	8.1	2.7	3.9		7.6	6	25
P13	F	1988	26	1.69	75	26.2596	0	Knee left	1.6	1	1	0.5				0.8	1	13
P14	F	1996	18	1.63	52	19.5717	0	Thigh dorsal left	4	6	4	2.2	2	1.5	0.8	0.8	1	26
P15	M	1954	61	1.72	71	23.9995	0	Lower ext frontal left	7.7	4	8.9	5.2	3.3	1.5		1.5	1	21
P16	M	1940	74	1.8	68	20.9877	0	M=thigh front left X=back left	8.8	5	10.8								Quit because of disease
P17	M	1970	45	1.79	104	32.4584	0	Scapula bilat	6.9	4	5.2	6.2	6.1	5.3		3.7	0	25
P18	M	1974	41	1.85	90	26.2966	0	lower limb front back right	5.1	3	3.9	1.8	0.6	1.8		1	0	25
P19	M	1974	40	1.68	72	25.5102	0	M=underarm left X=underarm right	4.9	5	3.1	2.9	1.4	0.5		0.5	0	20
P20	M	1947	67	1.78	94	29.668	Alvedon	Thigh backside left	7.1	3	3.8	2.1	1.5	0.9		0.9	1	20
P21	M	1956	59	1.87	80	22.8774	0	Underarm backside right	5.6	5	5.1	1.6	0.8			0.8	2	16
P22	M	1951	64				Waran, Symbicort, Ekliva, Metoprolol, Candesartan, Digoxin, Atorvastatin, Allopurinol	Underarm, backside right	7.2	10									Quit moved
P23	M	1958	57	1.79	78	24.3438	0	Lumbal left	6.5	5	6.2	1.6	1.8	4.2		4.2	0	21
P24	M	1978	38	1.86	92	26.5927	0	thigh right	7.5	4	3.7	4.1	3.6	2.2		2.2	1	21
P25	M	1964	51	1.84	110	32.4905	0	lumbal left	5.4	6	3.7	2.4	1.3	0.9	1	1	1	26
P26	F	1952	63	1.66	54	19.5965	0	Thigh front left	21	7	16.8	9.3				3.2	1.2	9
P27	F	1955	61	1.67	75	26.8923	Har artros, astma + höga blodfetter	Overarm left	5.9	5	2.8	1	0.8			0.4	0	18
P28	M	1987	28	1.92	95	25.7704	0	Overarm right	4.8	6	3.8	2.3	2.1	1.2		2.3	3	22
P29	M	1977	39	1.88	120	33.952	0	Thigh backside right	6	5	5	4.6	3.2	1.1		1	1	23
P30	M	1947	69	1.75	75	24.4898	0	Thigh front left	17.2	7	15.9	15.4	9.7	7.2	3	3	0	26

## Sheet: Sheet2
Total no treatments			Age	Age (quit)	PASI1	PASI1(quit)	BMI	BMI(quit)
24			30	53	5.1	6.7		25.5
24			44	74	10.9	8.8		21
26			45	64	7	7.2
26			60		3
22			65	63.6667	11.7	7.56667		23.25
16			51		6.8
17			26		12.8
21			44		7.3
21			69		17
23			65		7.3
25			40		8.3
13			26		1.6
26			18		4
21			61		7.7
25			45		6.9
25			41		5.1
20			40		4.9
20			67		7.1
16			59		5.6
21			57		6.5
21			38		7.5
26			51		5.4
9			63		21
18			61		5.9
22			28		4.8
23			39		6
26			69		17.2
21.3704			48.2222		7.94074		26.7
4.30695
